# Supplementary material for: Single-Layer Graphene/Germanium Interface Representing a Schottky Junction Studied by Photoelectron Spectroscopy
Source: Nanomaterials (Basel). 2023 Jul 26;13(15):2166. doi: 10.3390/nano13152166 (PMC10420948; doi:10.3390/nano13152166)
Supplement: Supplementary file 1 [file nanomaterials-13-02166-s001.zip]

Archive with 1 entries (1 files):
- nanomaterials-2515904-supplementary.pdf
